# Supplementary material for: Effects of Diet and Exercise Lifestyle Interventions on Physical and Psychological Health in Breast Cancer Survivors: A Systematic Review
Source: Nutrients. 2026 Jun 4;18(11):1815. doi: 10.3390/nu18111815 (PMC13259178; doi:10.3390/nu18111815)
Supplement: Supplementary file 1 [file nutrients-18-01815-s001.zip]

Archive with 5 entries (5 files):
- Evaluation GRADE_S5.xlsx
- Methodological quality_S3S4.xlsx
- Search strategy_S1S2.xlsx
- __MACOSX/._Methodological quality_S3S4.xlsx
- __MACOSX/._Search strategy_S1S2.xlsx
