# Supplementary material for: Effects of Diet and Exercise Lifestyle Interventions on Physical and Psychological Health in Breast Cancer Survivors: A Systematic Review
Source: Nutrients. 2026 Jun 4;18(11):1815. doi: 10.3390/nu18111815 (PMC13259178; doi:10.3390/nu18111815)
Supplement: Supplementary file 1 [file nutrients-18-01815-s001.zip › Evaluation GRADE_S5.xlsx]

## Sheet:  GRADE
Table 5. GRADE Domain. Assessment and justification.
ARTICLE	Brown et al. 2021	Grenlee et al. 2024	Airkawa et al. 2018	Holtdirk et al. 2021	Ghavami et al. 2017	Reis AD et al. 2021	Ruiz-Vozmediano et al. (2020)	Garcia-Unciti et al. (2023)	Dieli-Conwright et al. (2018)	Sturgeon et al. (2018)	Travier et al. (2018)	Fabian et al. (2021)	Suzuki et al. (2020)	Pistelli et al. (2021)	Buckland et al. (2019)
Study design	High (RCT): with active comparator, adequate for causal inference	High (RCT)	High (RCT)	High (RCT) parallel, open-label, with waitlist control group + treatment as usual (CAU/WL). Starting point: HIGH	High (RCT) parallel (n = 80; 40 IG / 40 CG); 24 weeks. Start: Random assignment, lifestyle intervention vs. usual life.	High RCT of 24 weeks, 2 arms (supervised facility-based [FF] vs. home-based [HB]) without a no-intervention control group, n=23 analysed (of 28 randomised).	High (RCT) with multidisciplinary intervention (diet + exercise + mindfulness)	High (RCT) Random assignment with numbered opaque envelopes; comparator with usual care.	High (RCT) Stratified randomisation with allocation concealment; prior sample size calculation with 80% power to detect changes in insulin.	High (RCT) → Randomisation with waitlist control group.	Observational/quasi-experimental study (single-arm pre-post) → LOW Not an RCT; no randomisation or concurrent comparator. Acknowledged by the authors as their main limitation.	Pilot feasibility study, two pre-post cohorts, without randomisation or comparator → LOW The authors themselves describe it as a feasibility and hypothesis-generating study.	Prospective single-arm study (pre-post) → LOW Not an RCT; no randomisation or concurrent comparator.	Prospective single-arm study (care model) → LOW Not an RCT; no randomisation or concurrent comparator.	Single-arm phase II trial (pre-post) → LOW Not an RCT; no randomisation or concurrent comparator.
Risk of bias	Not serious (0): Robust design, but intervention not blinded	Not serious (0): Intervention not blinded (inherent to lifestyle studies), but with objective measures (accelerometry, digital scale weight)	Not serious (0): Random assignment, but with limitations such as unblinded intervention and baseline imbalance between groups	Serious (–1): Favourable aspects: adequate randomisation, allocation concealment, prior trial registration (ClinicalTrials.gov NCT03643640), published protocol, ITT analysis with multiple imputation. Relevant limitations: No blinding of participants or outcome assessors (open-label study, inherent to digital interventions); all measures are self-reported, increasing response and expectation bias.…	Very serious (–2): Sequence generation, allocation concealment, blinding, and ITT not described; self-reported outcomes; inactive comparator.	Serious (–1): No blinding of objective outcome assessors (BIA, biochemistry, ergometry); allocation sequence concealment not described; 17.9% losses (5/28) without intention-to-treat analysis; self-reported dietary record	Impossible to blind participants/providers (behavioural intervention); only assessor blinded. Losses during follow-up and per-protocol analysis in some outcomes.	Serious (−1): Randomisation with envelopes that the participant 'freely chose' (compromises concealment); single-blind (trainers not blinded); baseline differences in physical activity between groups; mainly per-protocol analysis (≥90% adherence required).	Not serious / mild (0 / −1): Excellent adherence (95%) and few losses (91% assessed post-intervention); impossible to blind participants or trainers (inherent limitation of exercise); no attention-control group (differential attention); 3-month follow-up only in the intervention arm (does not allow mid-term comparison); possible recruitment bias (single centre).	Serious (−1): Impossible to blind participants or behavioural intervention coaches (only the DXA reader was blinded); moderate programme adherence (74.8%); losses during follow-up; analysis mainly in completers.	Serious (−1): No control group (regression to the mean, placebo effect, seasonal changes, or co-interventions cannot be ruled out); no possible blinding; physical activity assessed only by self-report; no formal ITT analysis.	Serious (−1): No control group; no randomisation or blinding; exploratory analyses without correction for multiple comparisons; physical activity and caloric intake not objectively measured before baseline; possible recall bias in 24-h dietary recalls; the effect of exercise cannot be separated from caloric restriction.	Serious (−1): No control group (regression to the mean or Hawthorne effect cannot be ruled out); no blinding; self-selection/surgeon-referral recruitment; home exercise adherence only self-reported (video used at discretion); self-administered questionnaires; analysis mainly in completers.	Serious (−1): Acknowledged by the authors: no control group (regression to the mean, Hawthorne effect, and co-interventions cannot be ruled out); no blinding; heterogeneous population; subjective measures (HADS, joint pain) susceptible to response bias; participant motivation and self-selection.	Serious (−1): No control group (regression to the mean or Hawthorne effect cannot be ruled out); no blinding; analysis only in completers (37/42); dietary recalls subject to memory/response bias, though partially mitigated by objective biomarkers (carotenoids and EFA); participant self-selection.
Inconsistency	Not serious: Coherent results (weight and fat loss in both groups)	Not serious: Coherent results (dietary improvements, but not in physical activity or weight between groups)	Not serious: Coherent results (~10% weight loss and improvement in biomarkers)	Not unfavourable (0): This is a single study, so heterogeneity between studies cannot be formally assessed. Internal results are consistent between ITT and per-protocol (PP) analyses, and the pattern of effects across primary and secondary outcomes is coherent. No downgrade applied for this domain, but results should be interpreted with caution when synthesising evidence with other studies in the…	Not assessable (0): Single study.	Not assessable (0): Single study; heterogeneity between studies cannot be assessed.	Not serious (0): Single study; between-study heterogeneity does not apply.	Not serious (0): Single study; heterogeneity does not apply.	Not serious (0): Single study; heterogeneity does not apply.	Not serious (0): Single study; between-study heterogeneity does not apply.	Not applicable: Single study.	Not applicable: Single study, two small cohorts.	Not applicable: Single study.	Not applicable: Single study.	Not applicable: Single study.
Indirectness	Not serious: Specific population (overweight/obese women) → limited generalisability	Not serious: specific population (survivors with digital access and technological literacy)	Not serious: highly controlled intervention (feeding protocol), difficult to generalise to clinical practice	Serious: Population: German-speaking German women, 30–70 years, with high educational level (42% university degree), motivated to use the internet and self-selected (recruited via online advertisements, associations, networks). Low representation of rural populations, minorities, older women or those with low digital literacy → limited external validity. Intervention: specific programme (Optimune…	Serious (–1): Single-centre sample (Urmia/Istanbul); non-isolable multicomponent intervention; self-reported outcomes.	Not serious: Population (female breast cancer survivors on hormone therapy), intervention (aerobic training + nutritional guidance) and outcomes directly relevant to the clinical question	Population, intervention and outcomes (EORTC QLQ-C30/BR23, anthropometry, lipid profile) directly relevant to the PICO question.	Not serious (0): Population (ER+ breast cancer survivors on AI), intervention and outcomes (body composition by MRI, diet) directly relevant to the clinical question.	Not serious (0): Ethnically diverse population representative of sedentary overweight/obese women after treatment; intervention based on ACSM/ACS guidelines; validated primary outcome (SMet z-score); biomarkers measured with standard methods.	Serious (−1): Very specific population (BRCA1/2 carriers with early prophylactic oophorectomy) and 100% Caucasian → limits generalisability to other breast cancer survivors; specific commercial intervention (Precision Nutrition) reduces applicability.	Serious (−1): Small sample size (n = 42); no prior power calculation; correlations of moderate magnitude (0.32 ≤ |r| ≤ 0.55); wide CIs.	Not serious (0): Population (sedentary obese postmenopausal breast cancer survivors) and intervention (hypocaloric diet + supervised MVPA) directly relevant; validated outcomes (DXA, MVPA by Garmin accelerometer, adipokine profile).	Not serious (0): Population (survivors on endocrine therapy with overweight/dyslipidaemia) and intervention (diet + exercise + group coaching) directly relevant; validated outcomes (K6, CFS, SES).	Not serious (0): Population (early high metabolic-risk breast cancer), intervention (Mediterranean diet + supervised exercise in a hospital setting) and outcomes (anthropometry, hormones, lipid profile, psychological well-being) directly relevant to the clinical question.	Not serious (0): Population (overweight/obese breast cancer survivors), intervention (diet + supervised exercise) and outcomes (objective fruit/vegetable and fat intake biomarkers) directly relevant and validated.
Imprecision	Not serious: Large sample size (n=351), sufficient statistical power	Not serious: moderate sample size (~75 participants), possible lack of power for some outcomes	Serious (–1): Pilot study with small sample size	Not serious: Sample size in line with a priori calculation (required n = 346; achieved n = 363), power 0.80, alpha 0.0167 (Bonferroni for 3 endpoints). Effect sizes between d = 0.27 and d = 0.36 with 95% CIs not crossing zero for statistically significant primary outcomes (quality of life and dietary intake). NNT calculated between 5.00 and 6.58. Criteria for downgrading for imprecision are not m…	Serious (–1): Small n (80); no 95% CIs or effect sizes in the summary.	Very serious (–2): Very small sample size (n=23: FF=10, HB=13), below the optimal information size. Wide confidence intervals. No no-intervention control group.	Serious (−1): Small sample (n=75), wide CIs in several QoL dimensions; some outcomes without significant differences between groups.	Serious (−1): Very small sample size (n = 43); no reported prior power calculation; wide CIs and low power for secondary outcomes.	Not serious (0): Adequate sample size (n = 100) with sufficient power; large and highly significant effect sizes (p < 0.001) with narrow CIs for the primary and secondary outcomes.	Very serious (−2): n = 35; the authors themselves acknowledge the study was not designed or powered for biomarkers (only 72% power for insulin); wide CIs and negative result for inflammatory markers consistent with type II error.	Additional limitation: Short intervention (12 weeks) and no long-term follow-up, preventing assessment of the sustainability of changes.	Very serious (−2): Very small sample size (n = 22; cohort 2 with 9/11 who completed 24 weeks); no power calculation; exploratory analysis.	Serious (−1): Small sample size (n = 32); no prior power calculation; some findings lose significance at 3 and 6 months (e.g., TG and total cholesterol reappear upwards).	Serious (−1): Moderate-low sample size (n = 98) but no prior power calculation; short follow-up; some subgroups with small n.	Serious (−1): Small sample size (n = 37 completers); no prior power calculation; biologically plausible but modest-magnitude changes (e.g., +6.3% in plasma carotenoids not significant vs. +15.1% in dietary carotenoids).
Publication bias	Not assessable: No direct evidence of bias	Not assessable: no direct evidence, but possible in behavioural interventions	Not assessable: possible in small studies with positive results	Suspected: funding entirely by GAIA (owner/developer of Optimune); several authors are GAIA employees, including the CEO and research director. Industrial conflict of interest without independent funding.	Not suspected (0): Authors declare no conflicts; no industry funding.	Not assessable: Single prospectively registered study	Not detected (0): Single registered study (NCT04150484); not formally assessable.	Not detected (0): Single study; not formally assessable. No conflict of interest declared.	Not detected (0): Prospectively registered trial (ClinicalTrials.gov); published in a high-impact journal; conflict of interest declaration available.	Not detected (0): Single study; declared public funding; conflict declared (co-author affiliated with Precision Nutrition → possible minor sponsorship bias).	Not detected (0): Declared public/non-commercial funding; single study, not formally assessable.	Not detected (0): Single study; declared academic funding; no conflicts of interest.	Not detected (0): Registered study (UMIN000017811); funding and conflicts show no apparent risk.	Not detected (0): Single study, academic funding; no conflicts of interest declared.	Not detected (0): Single study, public/non-commercial funding; no conflicts declared.
Other factors	Consider: Partially commercial intervention (meal replacements)	Consider: Digital intervention with variable adherence, which may dilute effects	Consider: Effects of diet vs. exercise cannot be separated; lack of adherence measurement in the control group	No upgrade identified: Effect size not sufficiently large to upgrade levels (small to moderate effects, d ≈ 0.27–0.36). No dose–response gradient (the authors report that frequency of intervention use did not correlate with change in primary outcomes, which is an argument against robust causality). Relevant residual confounders not controlled (tumour stage, time since diagnosis, concurrent hormon…	No upgrade: No dose–response gradient or clinical confounding control.	No upgrade: Moderate effects (partial η² medium); statistically significant differences but clinically modest. Progressive protocol, but no dose-response analysis between actual adherence/volume and outcomes.	None: No dose–response gradient or demonstrated large effect size.	None: No dose–response gradient or extraordinary effect magnitude.	Possible (+1): Large and consistent effect size across multiple related outcomes (SMet z-score, sarcopenic obesity, insulin, IGF-1, leptin, adiponectin); effects maintained at 3 months after the intervention ended.	None: No dose–response gradient or large effect size (insulin–SAT correlation only moderate, r = 0.33).	None: No consistent dose–response gradient or exceptional effect magnitude.	Possible (+1, assessable): Large effect magnitude: median loss of 8% of mass and 19% VAT at 12 weeks, and 12% and 29% at 24 weeks; dose–response gradient between MVPA and reduction in VAT and improvement in adiponectin:leptin ratio. Upgrade not applied due to design limitations.	None: No consistent dose–response gradient or exceptional effect magnitude; modest and partially sustained improvements.	None: No clear dose–response gradient or exceptional effect magnitude.	Possible coherence (not applied): Coherence between self-reported changes and objective biomarkers (EFA), which increases biological plausibility; not sufficient to upgrade quality due to design limitations.
Overall level of evidence (GRADE)	MODERATE	MODERATE	LOW	LOW Starting from a HIGH level as an RCT, downgraded by: • Risk of bias (–1): lack of blinding, differential attrition, non-validated questionnaire. • Indirectness (–1): highly selected sample, inactive comparator, self-reported outcomes. • Publication bias (–1): funding and authorship linked to the manufacturer. Final result: LOW certainty. The true magnitude of the effect is likely to differ su…	VERY LOW – 2 (bias) – 1 (indirectness) – 1 (imprecision).	LOW → –1 for risk of bias → –2 for imprecision	LOW – MODERATE: Positive effects on physical, role and social functioning, weight loss and improvement in lipid profile, but methodological limitations reduce confidence in the estimate.	LOW: Findings consistent with benefit (↓ SAT, ↓ VAT, ↓ total fat and waist circumference in the intervention group), but methodological limitations (suboptimal allocation concealment, single-blind, small n and baseline imbalances) reduce confidence in the magnitude of the effect.	MODERATE – HIGH: Well-designed and well-executed RCT, with high adherence, few losses to follow-up, adequate power and clinically relevant results. The only limitations (no attention-control group, impossibility of blinding and single centre) are inherent to this type of intervention and do not substantially compromise confidence in the estimate.	VERY LOW: The programme significantly reduced subcutaneous fat and total fat, but did not modify visceral fat or inflammatory biomarkers. Limitations in sample size, insufficient power, lack of blinding and highly selected population markedly reduce confidence in the effect estimate.	VERY LOW: Significant improvements in metabolic biomarkers and insulin resistance and leptin reduction, but the absence of a control group and the small sample size prevent confidently attributing the changes to the intervention.	VERY LOW: Promising results on feasibility and effect magnitude on visceral fat and biomarkers, but design limitations (no control, very small n, exploratory nature) markedly reduce confidence in the estimate.	VERY LOW: Significant early reductions in weight, BMI, triglycerides, total cholesterol, psychological distress and fatigue, with maintenance of weight/BMI and triceps skinfold reduction at 6 months; but design limitations (no control, small n, self-report) prevent confidently attributing the changes to the intervention.	VERY LOW: Statistically significant reductions in BMI, waist circumference, blood glucose, insulin and testosterone, improvement in anxiety scores (HADS) and joint pain associated with aromatase inhibitors; however, the absence of a control group, short follow-up and reliance on subjective measures markedly reduce confidence in causal attribution.	VERY LOW: Significant increase in dietary carotenoid intake and favourable changes in erythrocyte fatty acid profile (↓ SFA, ↓ n-6 PUFA, ↑ MUFA, ↑ n-3 PUFA, ↓ n-6/n-3 ratio), but design limitations prevent confidently attributing the changes to the intervention.
ACSM: American College of Sports Medicine; ACS: American Cancer Society; AI: Aromatase Inhibitor; BIA: Bioelectrical Impedance Analysis; BMI: Body Mass Index; BRCA1/2: Breast Cancer Susceptibility Gene 1/2; CAU/WL: Care As Usual / Waitlist; CBT: Cognitive Behavioural Therapy; CFS: Cancer Fatigue Scale; CG: Control Group; CI: Confidence Interval; DXA: Dual-energy X-ray Absorptiometry; EFA: Erythro…
