# Supplementary material for: Effects of Diet and Exercise Lifestyle Interventions on Physical and Psychological Health in Breast Cancer Survivors: A Systematic Review
Source: Nutrients. 2026 Jun 4;18(11):1815. doi: 10.3390/nu18111815 (PMC13259178; doi:10.3390/nu18111815)
Supplement: Supplementary file 1 [file nutrients-18-01815-s001.zip › Methodological quality_S3S4.xlsx]

## Sheet: Methodological quality
Table S3. Methodological quality assessment using the RoB 2.0 tool
Study (authors, year)	1. Randomization process (sequence + allocation concealment)	2. Deviations from intended interventions	3. Missing outcome data	4. Outcome measurement	5. Selection of reported result	Overall judgment	Risk level	Traffic light
Brown JC et al., 2021	Adequate. Computerized minimization randomization; stratification by clinical variables; allocation concealment described.	Some concerns (mitigated). No participant blinding (behavioral/exercise intervention), but primary outcomes (weight, DXA) were objective and assessed by blinded technicians. Good adherence.	Low risk. ~78% data at 52 weeks; missing data handled with multiple imputation (20 replications) under ITT.	Low risk. Weight and body composition measured by DXA using standardized procedures and blinded technicians.	Low risk. Outcomes pre-specified in ClinicalTrials.gov (NCT01515124) and reported.	GREEN — Low risk. Robust randomization and objective measurements; only limitation is lack of participant blinding (mitigated).	Low risk	🟢
Greenlee H. et al., 2024 (USA, Cook and Move for Your Life)	Adequate. Computerized randomization in three arms (high-dose virtual, low-dose virtual, control); allocation concealed.	Some concerns (no blinding). Blinding not feasible; weekly supervision, digital tracking (Fitbit, Bluetooth scale), and structured design mitigate deviations.	Low risk. <10% losses; justified; ITT and imputation applied when needed.	Low risk. Weight/BMI objectively measured via connected scale; QoL via validated questionnaires (FACT-B).	Low risk. Trial registered (NCT06300708); all outcomes pre-specified and fully reported.	GREEN — Low risk. Adequate randomization and objective measures; deviations mitigated by digital monitoring.	Low risk	🟢
Arikawa AY et al., 2018	Adequate. Software-generated randomization; allocation methods described.	Some concerns. No blinding; intensive intervention with provided meals reduces behavioral variability.	Low risk. Excellent retention (~95%).	Low risk. DXA and biomarkers objectively measured; QoL self-reported.	Low risk. Outcomes reported as per protocol.	GREEN — Low risk. Strong pilot RCT methods; limited by small sample size.	Low risk	🟢
Swisher AK et al., 2015	Adequate. 2:1 randomization using opaque envelopes prepared by statistician; allocation revealed post-baseline.	Some concerns. No blinding; supervised intervention reduces deviations.	Low risk. 82% retention; losses described.	Low risk / some concerns. Mostly objective measures (% fat, VO₂), some self-reported outcomes.	Low risk. Primary outcomes reported; trial registered (NCT01498536).	YELLOW — Low/some concerns. Appropriate design but small sample and 2:1 allocation; objective measures compensate.	Some concerns	🟡
Kanera I.M. et al., 2017 (KNW eHealth RCT)	Adequate. Automated randomization at first login; procedure described.	Some concerns. No blinding; online intervention may introduce behavioral deviations.	Some concerns. Moderate dropout; handled via ITT/CC analyses.	Some concerns. Mainly self-reported outcomes (PA, diet) → measurement bias risk.	Low risk. Registered (NTR3375) and consistent reporting.	YELLOW — Some concerns. Strong randomization but reliance on self-report and lack of blinding affect domains 2 and 4.	Some concerns	🟡
Holtdirk F. et al., 2021 (Optimune RCT)	Adequate. Simple/computerized randomization with allocation concealment; adequate sample size (n=363).	Some concerns. No blinding; primary outcomes largely self-reported.	Low risk. ITT applied; losses handled appropriately.	Some concerns. QoL and habits self-reported; lack of biological outcomes.	Low risk. Registered (NCT03643640); reporting consistent.	YELLOW — Some concerns. Good design and size, but self-report dependence and no blinding.	Some concerns	🟡
Ghavami H. et al., 2017	Adequate. Randomization reported; comparable baseline groups.	Some concerns. No blinding; supervision mitigates deviations.	Low risk. Adequate retention.	Some concerns. QoL self-reported; anthropometry objective.	Low risk. No evidence of selective reporting.	YELLOW — Some concerns. Valid RCT but several self-reported outcomes.	Some concerns	🟡
Reis AD et al., 2021 (FF vs HB)	Adequate. 1:1 randomization using random.org and opaque envelopes.	Some concerns. No blinding; close monitoring reduces bias.	Low risk. 82% retention.	Low risk. Objective measures (ergospirometry, BIA) predominate.	Low risk. Reported per protocol (NCT03494400).	GREEN/YELLOW. Good design but small sample reduces precision.	Some concerns	🟡
Ruiz-Vozmediano J. et al., 2020	Adequate. Randomization described; balanced groups.	Some concerns. Multidisciplinary intervention not blinded; supervision mitigates deviations.	Some concerns. Moderate losses (~12%).	Some concerns. Mix of objective (BMI/lipids) and self-reported (QoL) outcomes.	Low risk. Transparent reporting.	YELLOW — Some concerns. Good pragmatic RCT; variability in adherence and lack of blinding.	Some concerns	🟡
Naderi M. et al., 2022 (Yoga + Vit D, 3-arm RCT)	Adequate. 3-arm randomization described.	Some concerns. Blinding not feasible; combined intervention may induce expectations.	Low risk. 100% retention.	Low risk. Objective biomarkers (IL-6, TNF-α, IL-10) and validated QoL.	Low risk. Complete reporting.	GREEN/YELLOW. Strong biomarkers and retention; small sample limits generalizability.	Low risk	🟢
García-Unciti M., 2023 (Spain)	Low risk. Sealed envelopes; 1:1 allocation; blinded assessors.	Some concerns. Trainers not blinded.	Low risk. Minimal losses.	Low risk. MRI-based objective measures.	Low risk. Clear protocol and reporting.	Low.	Low risk	🟢
Gray M.S., 2019 (USA, RENEW)	Low risk. Multicenter RCT; central randomization.	Some concerns. Home-based intervention; no blinding.	Some concerns. 24% losses.	Some concerns. Many self-reported outcomes.	Low risk. CONSORT-compliant reporting.	Some concerns.	Some concerns	🟡
Dieli-Conwright et al., 2018 (USA)	Low risk. Computer-generated sequence; proper concealment.	Some concerns. No blinding; supervision reduces bias.	Low risk. 91% retention; ITT applied.	Low risk. Objective DXA, biomarkers, BP with blinded technicians.	Low risk. Registered and reported.	Low risk.	GREEN	🟢
Sturgeon et al., 2018 (USA)	Low risk. Computerized randomization; proper concealment.	Some concerns. Self-managed intervention; no blinding.	Some concerns. Small sample (n=35).	Some concerns. Mixed outcomes (objective + self-report).	Low risk. Reported per protocol.	Some concerns.	YELLOW	🟡
Table S4. Methodological quality assessment using the ROBINS-I tool
Study (author, year)	Confounding	Participant selection	Intervention classification	Deviations from intervention	Missing data	Outcome measurement	Selective reporting	Overall judgment
Travier N., 2018	High. No control group; changes may be due to external factors (e.g., natural recovery).	Moderate. Self-selected sample (motivated women with overweight/obesity).	Low. Well-defined intervention (diet + structured exercise).	Moderate. No blinding; possible behavioral influence.	Low. Very low loss to follow-up; >90% session attendance.	Moderate. Objective biomarkers, but VO₂ and BP partly self-reported.	Low. Pre-specified outcomes reported.	🔴 High overall risk (absence of control).
Fabian C.J., 2021	High. Non-randomized cohort; baseline differences likely.	Moderate/High. High-risk, motivated women → selection bias.	Low. Well-described intervention (diet + exercise, coaches + apps).	Moderate. No blinding; variable adherence.	Moderate. Some losses; reported.	Low/Moderate. DXA and biomarkers objective, but diet self-reported.	Low. Complete outcome reporting.	🟠 Some concerns (confounding and selection).
Suzuki H., 2020	High. Pre–post study without control group.	Moderate. Volunteer women included; possible selection bias.	Low. Well-described group program (nutrition + coaching + exercise).	Moderate. No blinding; variable use of home video.	Low. Only 1 dropout at 6 months.	Moderate. Objective anthropometry; QoL and adherence self-reported.	Low. All outcomes reported.	🔴 High overall risk (uncontrolled design).
Pistelli M., 2021	High. Cohort without control; confounding by external factors.	Moderate/High. Motivated participants from a single hospital.	Low. Mediterranean diet and moderate PA well defined.	Moderate. No blinding; variable adherence.	Moderate. Losses reported but not negligible.	Low/Moderate. Clinical measures and biomarkers objective, plus questionnaires.	Low. Adequate outcome reporting.	🟠 Some concerns (confounding + selection).
Buckland et al., 2019 (UK)	High risk – possible residual confounding (e.g., lifestyle, socioeconomic factors, treatment adherence).	Low risk – well-defined cohort recruited from a large population-based study, clear criteria.	Some concerns – diet assessed via FFQ self-report → recall bias risk.	Some concerns – dietary changes during follow-up not controlled → deviation risk.	Low risk – low and well-described losses.	Some concerns – exposure self-reported; outcomes (recurrence/mortality) objective and reliable.	Low risk – pre-specified analyses, no evidence of selective reporting.	🟠 Some concerns – main limitations in confounding and exposure measurement.
