# Supplementary material for: Effects of Diet and Exercise Lifestyle Interventions on Physical and Psychological Health in Breast Cancer Survivors: A Systematic Review
Source: Nutrients. 2026 Jun 4;18(11):1815. doi: 10.3390/nu18111815 (PMC13259178; doi:10.3390/nu18111815)
Supplement: Supplementary file 1 [file nutrients-18-01815-s001.zip › Search strategy_S1S2.xlsx]

## Sheet: Estrategia de búsqueda 
Search strategy in Scopus (S1) and Web of Science (S2).
Table S1. Scopus search strategy.
(TITLE-ABS-KEY("breast cancer" OR "breast neoplasm*" OR "mammary carcinoma"))
AND
(TITLE-ABS-KEY("cancer survivor*" OR survivor*))
AND
(TITLE-ABS-KEY("diet" OR "mediterranean diet" OR "dietary intervention*" OR "nutrition therapy" OR "nutritional intervention*" OR "diet therapy"))
AND
(TITLE-ABS-KEY("exercise" OR "physical activity" OR "exercise therapy" OR "training program" OR "aerobic training" OR "resistance training"))
AND
(TITLE-ABS-KEY("online" OR "virtual" OR "telehealth" OR "mobile app*" OR "web-based" OR "digital program*" OR "remote intervention"))
AND
(LIMIT-TO(LANGUAGE, "English") OR LIMIT-TO(LANGUAGE, "Spanish"))
AND
(LIMIT-TO(PUBYEAR, >2014))
Table S2. Web of Science search strategy.
TS=("breast cancer" OR "breast neoplasm*" OR "mammary carcinoma")
AND TS=("cancer survivor*" OR survivor*)
AND TS=("diet" OR "mediterranean diet" OR "dietary intervention*" OR "nutrition therapy" OR "nutritional intervention*" OR "diet therapy")
AND TS=("exercise" OR "physical activity" OR "exercise therapy" OR "training program" OR "aerobic training" OR "resistance training")
AND TS=("online" OR "virtual" OR "telehealth" OR "mobile app*" OR "web-based" OR "digital program*" OR "remote intervention")
Refined by: LANGUAGES: (ENGLISH OR SPANISH)
AND PY=(2015-2025)
